# Supplementary material for: Structural Change from Nonparallel to Parallel G-Quadruplex Structures in Live Cancer Cells Detected in the Lysosomes Using Fluorescence Lifetime Imaging Microscopy
Source: Int J Mol Sci. 2022 Dec 13;23(24):15799. doi: 10.3390/ijms232415799 (PMC9779097; doi:10.3390/ijms232415799)
Supplement: Supplementary file 1 [file ijms-23-15799-s001.zip]

Archive with 1 entries (1 files):
- ijms-2056532-supplementary.pdf
